# Supplementary material for: Identification of Key Predictors of Cryoglobulinemia Severity at Diagnosis: Threshold, Type, and Severity Score at Diagnosis
Source: J Clin Med. 2025 Jan 16;14(2):556. doi: 10.3390/jcm14020556 (PMC11765962; doi:10.3390/jcm14020556)
Supplement: Supplementary file 1 [file jcm-14-00556-s001.zip]

Archive with 1 entries (1 files):
- jcm-3389004-supplementary.pdf
